# Supplementary material for: Using Visual Patient to Show Vital Sign Predictions, a Computer-Based Mixed Quantitative and Qualitative Simulation Study
Source: Diagnostics (Basel). 2023 Oct 23;13(20):3281. doi: 10.3390/diagnostics13203281 (PMC10606017; doi:10.3390/diagnostics13203281)
Supplement: Supplementary file 1 [file diagnostics-13-03281-s001.zip]

Archive with 2 entries (2 files):
- Video S1 - SD 480p.mov
- Video S2 - SD 480p.mov
